# Supplementary material for: Next-Generation Sequencing Analysis Reveals Novel Pathogenic Variants in Four Chinese Siblings With Late-Infantile Neuronal Ceroid Lipofuscinosis
Source: Front Genet. 2019 Apr 25;10:370. doi: 10.3389/fgene.2019.00370 (PMC6494930; doi:10.3389/fgene.2019.00370)
Supplement: Table S1 — The precise information of patients. [file Table_1.XLSX]

## Sheet: Sheet1
Patient ID	Age	Gender	Family history	Gene	Country	Mutation	Disease name	Phenotype	Symptom
1	5.75	Female	Her elder brother presented similar symptoms and died at age of 7; one of her little brothers also has similar disease phenotype	TPP1	China	Chr11: g.6636096insATCA, homozygous NM_000391.4 NP_000382.3 c.1551+1insTGAT splicing	Neuronal ceroid lipofuscinosis 2	HP:0001250|Seizures; HP:0002059|Cerebral atrophy; HP:0001272|Cerebellar atrophy; HP:0001336|Myoclonus; HP:0001311|Abnormal nervous system electrophysiology; HP:0000750|Delayed speech and language development; HP:0002312|Clumsiness; HP:0001260|Dysarthiria; HP:0100543|Cognitive impairment; HP:0000546|Retinal degeneration	Seizures were observed as onset symptom, then followed by cognitive decline and visual loss
2	9.33	Female	Her little brother presented similar clinical presentations at the age of 5	CLN5	China	Chr13: g.77574948delTC, heterozygous NM_006493.3 NP_006484.2 c.1068_1069delTC p.(Lys368SerfsX15)	Neuronal ceroid lipofuscinosis 5	HP:0002317|Unsteady gait; HP:0001250|Seizures; HP:0002312|Clumsiness; HP:0001272|Cerebellar atrophy; HP:0001260|Dysarthiria; HP:0100543|Cognitive impairment; HP:0000546|Retinal degeneration; HP:0001251|Ataxia; HP:0002505|Progressive inability to walk; HP:0001311|Abnormal nervous system electrophysiology; HP:0001249|Intellectual disability; HP:0002376|Developmental regression; HP:0002333|Motor det…	Unsteady gaint was presented as first symptom, then ataxia, speech and cognition regression were presented, low vision was also observed.
						Chr13: g.77574980delACAA, heterozygous NM_006493.3 NP_006484.2 c.1100_1103delACAA p.(Leu358AlafsX4)
3	4.67	Male	His elder sister had similar symptoms and died at age of 16	CLN6	China	Chr15: g.68500522G>A, heterozygous NM_017882.3 NP_060352.1 c.892G>A p.(Glu298Lys)	Neuronal ceroid lipofuscinosis 6	HP:0002317|Unsteady gait; HP:0001260|Dysarthiria; HP:0000529|Progressive visual loss; HP:0001250|Seizures; HP:0002312|Clumsiness; HP:0001311|Abnormal nervous system electrophysiology; HP:0002333|Motor deterioration; HP:0000546|Retinal degeneration; HP:0001272|Cerebellar atrophy	Unsteady gaint was observed as initial symptom, then myoclonic jerks, cognition and behaviour regression were also presented. Then the disease symptom was progessed to visual loss malnutrition and bedridden
						Chr15: g.68506681G>T, heterozygous NM_017882.3 NP_060352.1 c.244G>T p.(Gly82Trp)
4	4.25	Female	No family history	MFSD8	China	Chr4: g.128861157A>G, heterozygous NM_152778.2 NP_689991.1 c.554-5A>G splicing	Neuronal ceroid lipofuscinosis 7	HP:0002317|Unsteady gait; HP:0001250|Seizures; HP:0002312|Clumsiness; HP:0100543|Cognitive impairment; HP:0000546|Retinal degeneration; HP:0001251|Ataxia; HP:0002505|Progressive inability to walk; HP:0001272|Cerebellar atrophy; HP:0002123|Generalized myoclonic seizures; HP:0002180|Neurodegeneration; HP:0000750|Delayed speech and language development; HP:0002353|EEG abnormality	Unsteady gaint was observed as first symptom, then ataxia, cognitive decline and low vision were also presented at later stage.
						Chr4: g.128841898C>T, heterozygous NM_152778.2 NP_689991.1 c.1444C>T p.(Arg482*)
